# Supplementary material for: Genome-wide single nucleotide polymorphism array analysis unveils the origin of heterozygous androgenetic complete moles
Source: Sci Rep. 2019 Aug 29;9:12542. doi: 10.1038/s41598-019-49047-7 (PMC6715694; doi:10.1038/s41598-019-49047-7)
Supplement: Supplementary file 2 — Supplementary TableS2 [file 41598_2019_49047_MOESM2_ESM.xlsx]

## Sheet: TableS2
Supplementary Table S2 Mean, and standard deviation of log R ratio per chromosome
ID	Chromosome	Mean	Standard deviation	Number of probes
HM01	1	-0.0265341	0.132838	23066
HM01	2	-0.00995656	0.127319	24117
HM01	3	-0.00682549	0.13113	17733
HM01	4	-0.00383404	0.137897	14464
HM01	5	-0.0123105	0.12771	17821
HM01	6	-0.00707861	0.132809	16513
HM01	7	-0.0178999	0.140462	15657
HM01	8	-0.0158796	0.130633	15779
HM01	9	-0.0204772	0.148842	12207
HM01	10	-0.0284302	0.139405	13719
HM01	11	-0.0269357	0.123871	14347
HM01	12	-0.0259538	0.130687	14591
HM01	13	0.00671962	0.119945	8994
HM01	14	-0.0187833	0.117874	9591
HM01	15	-0.0225735	0.126273	10068
HM01	16	-0.0471771	0.136212	9229
HM01	17	-0.0513673	0.140569	9641
HM01	18	-0.010021	0.131156	7605
HM01	19	-0.0638897	0.177414	6883
HM01	20	-0.0229579	0.113944	7596
HM01	21	-0.00376997	0.120854	4327
HM01	22	-0.0487333	0.124099	4988
HM01	X	-0.0250042	0.119728	15318
HM01	XY	-0.124508	0.282098	766
HM01	Y	-3.36178	2.08717	2461
HM02	1	-0.0200534	0.139915	23066
HM02	2	-0.00705854	0.129871	24117
HM02	3	-0.00562974	0.126882	17733
HM02	4	0.000176929	0.131781	14464
HM02	5	-0.00675545	0.128621	17821
HM02	6	-0.00239745	0.129438	16513
HM02	7	-0.0101557	0.137479	15657
HM02	8	-0.0116885	0.139467	15779
HM02	9	-0.01039	0.131429	12207
HM02	10	-0.0190314	0.130728	13719
HM02	11	-0.0192313	0.126853	14347
HM02	12	-0.0193145	0.13121	14591
HM02	13	0.00658865	0.135177	8994
HM02	14	-0.0135791	0.132697	9591
HM02	15	-0.0153897	0.1287	10068
HM02	16	-0.0308473	0.13045	9229
HM02	17	-0.0369681	0.132491	9641
HM02	18	-0.00259315	0.131351	7605
HM02	19	-0.0412923	0.135918	6883
HM02	20	-0.012622	0.126345	7596
HM02	21	0.00113502	0.126661	4327
HM02	22	-0.034615	0.18586	4988
HM02	X	-0.0234678	0.123923	15318
HM02	XY	-0.129745	0.312226	766
HM02	Y	-3.36567	2.08287	2461
HM03	1	-0.0280591	0.154185	23066
HM03	2	-0.00666501	0.152997	24117
HM03	3	0.000619791	0.160471	17733
HM03	4	0.0134585	0.153953	14464
HM03	5	0.00159445	0.150547	17821
HM03	6	-0.00250407	0.17123	16513
HM03	7	-0.011668	0.153794	15657
HM03	8	-0.0102489	0.169669	15779
HM03	9	-0.0193712	0.157478	12207
HM03	10	-0.0275926	0.160532	13719
HM03	11	-0.0190657	0.143008	14347
HM03	12	-0.0189368	0.153643	14591
HM03	13	0.0112778	0.159238	8994
HM03	14	-0.0147684	0.140952	9591
HM03	15	-0.0207393	0.139442	10068
HM03	16	-0.0572849	0.150641	9229
HM03	17	-0.0587329	0.142038	9641
HM03	18	-0.00719478	0.164657	7605
HM03	19	-0.0835068	0.174693	6883
HM03	20	-0.0304201	0.138604	7596
HM03	21	-0.000946924	0.148552	4327
HM03	22	0.117727	0.1972	4988
HM03	X	-0.391814	0.204306	15318
HM03	XY	-0.0645162	0.27171	766
HM03	Y	-0.0660788	0.411196	2461
HM04	1	-0.0324443	0.169012	23066
HM04	2	-0.000629029	0.174606	24117
HM04	3	0.00557701	0.177423	17733
HM04	4	0.0131475	0.178109	14464
HM04	5	-0.00164871	0.176985	17821
HM04	6	-0.000871169	0.199039	16513
HM04	7	-0.0208737	0.193371	15657
HM04	8	-0.0136699	0.199189	15779
HM04	9	-0.0316056	0.184795	12207
HM04	10	-0.0334264	0.180737	13719
HM04	11	-0.0245676	0.173239	14347
HM04	12	-0.0224549	0.178557	14591
HM04	13	0.0206773	0.167097	8994
HM04	14	-0.0158917	0.164743	9591
HM04	15	-0.0265586	0.168515	10068
HM04	16	-0.0759867	0.181723	9229
HM04	17	-0.0907509	0.170134	9641
HM04	18	0.001014	0.188988	7605
HM04	19	-0.126063	0.184677	6883
HM04	20	-0.0384722	0.169476	7596
HM04	21	0.00161397	0.172557	4327
HM04	22	-0.0933189	0.175802	4988
HM04	X	-0.400316	0.238004	15318
HM04	XY	-0.119304	0.427034	766
HM04	Y	-0.0465743	0.431234	2461
HM05	1	-0.0428713	0.172712	23066
HM05	2	-0.00341207	0.177953	24117
HM05	3	0.00585417	0.213135	17733
HM05	4	0.0201135	0.176161	14464
HM05	5	0.000559907	0.169614	17821
HM05	6	-0.00614704	0.211131	16513
HM05	7	-0.0222368	0.197675	15657
HM05	8	-0.00713723	0.190179	15779
HM05	9	-0.026296	0.178546	12207
HM05	10	-0.0396671	0.167792	13719
HM05	11	-0.0244062	0.178291	14347
HM05	12	-0.0298965	0.173924	14591
HM05	13	0.0273135	0.16305	8994
HM05	14	-0.0232024	0.163605	9591
HM05	15	-0.0298184	0.206224	10068
HM05	16	-0.0941263	0.171683	9229
HM05	17	-0.102406	0.161645	9641
HM05	18	0.00361565	0.18026	7605
HM05	19	-0.153566	0.207937	6883
HM05	20	-0.039702	0.162792	7596
HM05	21	0.00843777	0.158571	4327
HM05	22	-0.118976	0.206588	4988
HM05	X	-0.407722	0.244491	15318
HM05	XY	0.00200865	0.452092	766
HM05	Y	0.36755	0.46829	2461
HM06	1	-0.0125364	0.158482	23066
HM06	2	0.0187337	0.160697	24117
HM06	3	0.0298641	0.158018	17733
HM06	4	0.0305409	0.166796	14464
HM06	5	0.0179299	0.161362	17821
HM06	6	0.0193825	0.164394	16513
HM06	7	4.47826e-05	0.172897	15657
HM06	8	0.00940539	0.166578	15779
HM06	9	-0.00412741	0.16591	12207
HM06	10	-0.0134559	0.158288	13719
HM06	11	-0.00356095	0.156148	14347
HM06	12	-0.0077717	0.161069	14591
HM06	13	0.0396748	0.159111	8994
HM06	14	-0.000679438	0.152295	9591
HM06	15	-0.000844086	0.151337	10068
HM06	16	-0.0490958	0.15843	9229
HM06	17	-0.0594476	0.160991	9641
HM06	18	0.0172595	0.159848	7605
HM06	19	-0.0933521	0.182859	6883
HM06	20	-0.00885167	0.150039	7596
HM06	21	0.0246108	0.151838	4327
HM06	22	-0.0623859	0.161176	4988
HM06	X	-0.315874	0.207212	15318
HM06	XY	-0.0923389	0.298675	766
HM06	Y	-0.121518	0.433905	2461
HM07	1	-0.0481013	0.150461	23066
HM07	2	-0.0414217	0.14685	24117
HM07	3	-0.0430773	0.151633	17733
HM07	4	-0.0455993	0.15421	14464
HM07	5	-0.0467235	0.146979	17821
HM07	6	-0.0434981	0.155547	16513
HM07	7	-0.0500647	0.168631	15657
HM07	8	-0.0500081	0.168751	15779
HM07	9	-0.0522392	0.152884	12207
HM07	10	-0.0539234	0.151885	13719
HM07	11	-0.0520648	0.154696	14347
HM07	12	-0.0576231	0.155867	14591
HM07	13	-0.0288072	0.140212	8994
HM07	14	-0.0491239	0.148353	9591
HM07	15	-0.042622	0.140265	10068
HM07	16	-0.0563018	0.172233	9229
HM07	17	-0.061069	0.145363	9641
HM07	18	-0.0420499	0.149737	7605
HM07	19	-0.0696941	0.169062	6883
HM07	20	-0.0279142	0.128831	7596
HM07	21	-0.0431755	0.204013	4327
HM07	22	-0.0404994	0.136579	4988
HM07	X	-0.0605899	0.150389	15318
HM07	XY	-0.121471	0.362356	766
HM07	Y	-3.51573	2.13734	2461
HM08	1	-0.035983	0.162243	23066
HM08	2	-0.01957	0.153719	24117
HM08	3	-0.0168283	0.152211	17733
HM08	4	-0.0122369	0.155204	14464
HM08	5	-0.0189574	0.148849	17821
HM08	6	-0.0221564	0.160453	16513
HM08	7	-0.0232976	0.159284	15657
HM08	8	-0.020699	0.165702	15779
HM08	9	-0.0315087	0.181994	12207
HM08	10	-0.037132	0.166518	13719
HM08	11	-0.0355175	0.15776	14347
HM08	12	-0.0296265	0.166606	14591
HM08	13	0.00103046	0.160622	8994
HM08	14	-0.0272053	0.14823	9591
HM08	15	-0.0247339	0.146826	10068
HM08	16	-0.0397429	0.161769	9229
HM08	17	-0.0472679	0.148038	9641
HM08	18	-0.0109895	0.162448	7605
HM08	19	-0.049212	0.167547	6883
HM08	20	-0.0179152	0.143605	7596
HM08	21	-0.00263925	0.14953	4327
HM08	22	-0.0452659	0.169376	4988
HM08	X	-0.429323	0.227951	15318
HM08	XY	-0.0428352	0.373976	766
HM08	Y	-0.0910295	0.419138	2461
HM09	1	-0.094079	0.246627	23066
HM09	2	-0.0887482	0.247292	24117
HM09	3	-0.0824343	0.246761	17733
HM09	4	-0.0907502	0.253736	14464
HM09	5	-0.0939573	0.249674	17821
HM09	6	-0.0901521	0.256909	16513
HM09	7	-0.0969999	0.253198	15657
HM09	8	-0.0956649	0.251833	15779
HM09	9	-0.0944776	0.243204	12207
HM09	10	-0.106814	0.255542	13719
HM09	11	-0.102689	0.247103	14347
HM09	12	-0.105547	0.264039	14591
HM09	13	-0.0704397	0.227574	8994
HM09	14	-0.0932532	0.255125	9591
HM09	15	-0.0902742	0.245709	10068
HM09	16	-0.0951969	0.241731	9229
HM09	17	-0.0977831	0.23847	9641
HM09	18	-0.0875713	0.244639	7605
HM09	19	-0.12359	0.253964	6883
HM09	20	-0.0664468	0.234407	7596
HM09	21	-0.081324	0.241111	4327
HM09	22	-0.0864696	0.241224	4988
HM09	X	-0.110099	0.257314	15318
HM09	XY	-0.231496	0.421141	766
HM09	Y	-3.58129	2.08354	2461
HM10	1	-0.0590738	0.156499	23066
HM10	2	-0.0543721	0.168638	24117
HM10	3	-0.0538195	0.162323	17733
HM10	4	-0.0506909	0.160197	14464
HM10	5	-0.0536479	0.155868	17821
HM10	6	-0.0530738	0.173718	16513
HM10	7	0.174222	0.179893	15657
HM10	8	-0.0599789	0.164789	15779
HM10	9	-0.0581899	0.171353	12207
HM10	10	-0.059805	0.158608	13719
HM10	11	0.153661	0.16236	14347
HM10	12	-0.0626871	0.163059	14591
HM10	13	-0.0375162	0.163301	8994
HM10	14	-0.0546881	0.158314	9591
HM10	15	-0.0594833	0.163651	10068
HM10	16	-0.0739628	0.176369	9229
HM10	17	-0.0694706	0.153084	9641
HM10	18	-0.0530069	0.158347	7605
HM10	19	-0.0742964	0.179972	6883
HM10	20	-0.0576555	0.149047	7596
HM10	21	-0.0397216	0.150486	4327
HM10	22	-0.0596	0.160784	4988
HM10	X	-0.0881504	0.168561	15318
HM10	XY	-0.153524	0.337635	766
HM10	Y	-3.50193	2.14841	2461
HM11	1	-0.0213693	0.155779	23066
HM11	2	-0.00960549	0.160039	24117
HM11	3	-0.0128664	0.166212	17733
HM11	4	-0.00121548	0.17087	14464
HM11	5	-0.00739652	0.155402	17821
HM11	6	-0.00673125	0.162342	16513
HM11	7	-0.0152606	0.175264	15657
HM11	8	-0.0126016	0.160348	15779
HM11	9	-0.0171806	0.161167	12207
HM11	10	-0.0274189	0.174613	13719
HM11	11	-0.0325128	0.200723	14347
HM11	12	-0.0247509	0.174053	14591
HM11	13	0.239284	0.201827	8994
HM11	14	-0.0149281	0.153074	9591
HM11	15	-0.0236912	0.175425	10068
HM11	16	-0.0432279	0.179079	9229
HM11	17	-0.0401368	0.169594	9641
HM11	18	-0.0100314	0.165959	7605
HM11	19	-0.0429972	0.162947	6883
HM11	20	-0.0268196	0.146307	7596
HM11	21	-0.00374329	0.153224	4327
HM11	22	-0.0308179	0.168685	4988
HM11	X	-0.411495	0.213873	15318
HM11	XY	-0.0461068	0.337162	766
HM11	Y	-0.0951214	0.442468	2461
HM12	1	-0.0452826	0.160181	23066
HM12	2	-0.0297649	0.151439	24117
HM12	3	-0.0269054	0.152775	17733
HM12	4	-0.0204539	0.148956	14464
HM12	5	-0.0314954	0.15441	17821
HM12	6	-0.0300644	0.165447	16513
HM12	7	-0.0303304	0.159371	15657
HM12	8	-0.0327936	0.147926	15779
HM12	9	-0.0378021	0.159328	12207
HM12	10	-0.0442888	0.145119	13719
HM12	11	-0.0520331	0.155381	14347
HM12	12	-0.0426924	0.165769	14591
HM12	13	-0.01399	0.151467	8994
HM12	14	-0.0399835	0.157662	9591
HM12	15	-0.0424354	0.165106	10068
HM12	16	-0.0598864	0.159102	9229
HM12	17	-0.0556873	0.140129	9641
HM12	18	-0.0314871	0.166536	7605
HM12	19	-0.0670038	0.204722	6883
HM12	20	-0.038545	0.138101	7596
HM12	21	-0.0242212	0.15259	4327
HM12	22	-0.0568704	0.16587	4988
HM12	X	-0.0541815	0.149832	15318
HM12	XY	-0.150848	0.37996	766
HM12	Y	-3.48137	2.13514	2461
HM13	1	-0.0747979	0.210954	23066
HM13	2	-0.0299266	0.187881	24117
HM13	3	-0.0146371	0.188299	17733
HM13	4	-0.0160435	0.189945	14464
HM13	5	-0.0220597	0.182937	17821
HM13	6	-0.031358	0.200538	16513
HM13	7	-0.0618775	0.227583	15657
HM13	8	-0.0340345	0.199898	15779
HM13	9	-0.0577949	0.206147	12207
HM13	10	-0.0689639	0.208845	13719
HM13	11	-0.0479078	0.191528	14347
HM13	12	-0.0698651	0.20584	14591
HM13	13	-0.00759492	0.180787	8994
HM13	14	-0.059017	0.201088	9591
HM13	15	-0.0554799	0.191811	10068
HM13	16	-0.118269	0.219605	9229
HM13	17	-0.148455	0.213847	9641
HM13	18	-0.0304347	0.213731	7605
HM13	19	-0.205772	0.236207	6883
HM13	20	-0.0571203	0.185455	7596
HM13	21	-0.0331943	0.210638	4327
HM13	22	-0.145861	0.25083	4988
HM13	X	-0.0435888	0.203408	15318
HM13	XY	0.022757	0.312264	766
HM13	Y	0.300372	0.44429	2461
